# Supplementary material for: Tissue specific signature of HHV-6 infection in ME/CFS
Source: Front Mol Biosci. 2022 Dec 14;9:1044964. doi: 10.3389/fmolb.2022.1044964 (PMC9795011; doi:10.3389/fmolb.2022.1044964)
Supplement: Supplementary file 1 [file Table1.XLSX]

## Sheet: Sample and Test results
Supplementary Table S1: Information about Patients and tissue types studied, and the results obtained regarding HHV-6 and EBV positivity.
Patients and tissue types studied					Results of HHV-6 and EBV analysis
CASE NUMBER	AGE	SEX	CLINICAL DIAGNOSIS	SAMPLE	HHV-6 miR-aU14	HHV-6B U94	HHV-6B OHV-3	HHV-6 gB	HHV-6 p41	EBV dUTPase
NP14-205	24	Female	Myalgic Encephalomyelitis/Chronic Fatigue Syndrome	Pineal Gland	Negative	Negative	Negative	Negative	Negative	Negative
				Olfactory nerves	Negative	Negative	Negative	Negative	Negative	Negative
				Choroid plexus	Negative	Positive	Positive	Negative	Negative	Negative
				Optic nerve Left	Negative	Negative	Negative	Negative	Negative	Negative
				Optic nerve Right	Negative	Negative	Negative	Negative	Negative	Negative
				Optic Chiasm	Negative	Negative	Negative	Negative	Negative	Negative
				Mid Brain	Negative	Negative	Negative	Negative	Negative	Positive
				Pons	Negative	Negative	Negative	Negative	Negative	Negative
				Medulla	Negative	Negative	Negative	Negative	Negative	Negative
				Cerebellum	Negative	Negative	Negative	Negative	Negative	Negative
				Post. Hippocampus Left	Negative	Negative	Negative	Negative	Negative	Positive
				Post. Hippocampus Right	Negative	Negative	Negative	Negative	Negative	Positive
				Thalamus Right	Negative	Negative	Negative	Negative	Negative	Negative
				Ant. Hippocampus + Amygdala Left	Positive	Positive	Negative	Negative	Negative	Negative
				Amygdala Right	Positive	Negative	Positive	Positive	Negative	Negative
				Basal Ganglia Right	Negative	Negative	Negative	Negative	Negative	Negative
				Corpus collosum	Negative	Negative	Negative	Negative	Negative	Negative
				Temporal Lobe Left	Negative	Negative	Negative	Negative	Negative	Negative
				Occipital Left	Negative	Negative	Negative	Negative	Negative	Negative
				Frontal Right	Negative	Negative	Negative	Negative	Negative	Negative
				Parietal Left	Negative	Negative	Negative	Negative	Negative	Negative
				Nerve	Negative	Negative	Negative	Negative	Negative	Negative
				Dorsal Root Ganglia (DRG)	Positive	Negative	Negative	Negative	Negative	Negative
				DRG	Positive	Negative	Negative	Negative	Negative	Negative
				DRG	Negative	Negative	Negative	Negative	Negative	Negative
				DRG	Negative	Negative	Negative	Negative	Negative	Negative
				Lower medulla	Negative	Negative	Negative	Negative	Negative	Negative
				DRG	Negative	Negative	Negative	Negative	Negative	Negative
				Vermis	Negative	Negative	Negative	Negative	Negative	Negative
				Upper cervical	Negative	Negative	Negative	Negative	Negative	Negative
				Upper cervical	Negative	Negative	Negative	Negative	Negative	Negative
				Thorasic	Negative	Negative	Negative	Negative	Negative	Negative
				Lumbar enlargement	Negative	Negative	Negative	Negative	Negative	Negative
				Heart left vent.	Negative	Negative	Negative	Negative	Negative	Negative
				Aorta	Negative	Negative	Negative	Negative	Negative	Negative
				Aorta Longitudinal section	Negative	Negative	Negative	Negative	Negative	Negative
				Aorta Longitudinal section	Negative	Negative	Negative	Negative	Negative	Negative
				Aorta Transverse section	Negative	Negative	Negative	Negative	Negative	Negative
				Liver	Negative	Negative	Negative	Negative	Negative	Negative
				Spleen	Negative	Negative	Negative	Negative	Negative	Negative
				Kidney	Negative	Negative	Negative	Negative	Negative	Negative
				Small Bowel	Negative	Negative	Negative	Negative	Negative	Negative
				Large Bowel	Negative	Negative	Negative	Negative	Negative	Negative
				Adrenal Gland	Negative	Negative	Negative	Negative	Negative	Negative
				Muscle	Negative	Negative	Negative	Negative	Negative	Negative
				Muscle	Negative	Negative	Negative	Negative	Negative	Negative
NP03-020/PT160	43	Male	Myalgic Encephalomyelitis/Chronic Fatigue Syndrome	Mid Thorasic	Negative	Negative	Negative	Negative	Negative	Negative
				Thorasic	Negative	Negative	Negative	Negative	Negative	Negative
				Cortex	Negative	Negative	Negative	Negative	Negative	Negative
				Lumbo/sacral	Negative	Negative	Negative	Negative	Negative	Negative
				Cerebellum/Dentate	Negative	Negative	Negative	Negative	Negative	Negative
				Vermis	Negative	Negative	Negative	Negative	Negative	Negative
				Frontal Cx	Negative	Negative	Negative	Negative	Negative	Negative
				Head of Caudate	Negative	Negative	Negative	Negative	Negative	Negative
				Muscle	Negative	Negative	Negative	Negative	Negative	Negative
				Post.Frontal	Negative	Negative	Negative	Negative	Negative	Negative
				Temp. lobe/Hippocampus	Negative	Negative	Negative	Negative	Negative	Positive
				Mid Brain	Negative	Negative	Negative	Negative	Negative	Negative
				Nerve	Negative	Negative	Negative	Negative	Negative	Negative
				Cingulate	Negative	Negative	Negative	Negative	Negative	Negative
				Parietal	Negative	Negative	Negative	Negative	Negative	Negative
				Occipital	Negative	Negative	Negative	Negative	Negative	Negative
				inf. Occipital	Negative	Negative	Negative	Negative	Negative	Negative
				Cervical nerve root	Positive	Negative	Negative	Negative	Positive	Negative
				Thorasic cord	Negative	Negative	Negative	Negative	Negative	Negative
				Lumbar nerve root	Positive	Negative	Negative	Negative	Positive	Negative
				Amygdala	Negative	Negative	Negative	Negative	Negative	Negative
				N. Basalis	Negative	Negative	Negative	Negative	Negative	Negative
				Hippocampus	Negative	Negative	Negative	Negative	Negative	Negative
				Hippocampus	Negative	Negative	Negative	Negative	Negative	Negative
				Thorasic DRG	Negative	Negative	Negative	Negative	Negative	Negative
				Lumbar/Sacral nerve root	Positive	Negative	Negative	Negative	Positive	Negative
				Muscle	Negative	Negative	Negative	Negative	Negative	Negative
				Nerve	Positive	Negative	Negative	Negative	Negative	Negative
NP14-279/PT204	34	Female	Myalgic Encephalomyelitis/Chronic Fatigue Syndrome	Heart	Negative	Negative	Negative	Negative	Negative	Negative
				Heart	Negative	Negative	Negative	Negative	Negative	Negative
				Heart & Lung	Negative	Negative	Negative	Negative	Negative	Negative
				Lung	Negative	Negative	Negative	Negative	Negative	Negative
				Liver	Negative	Negative	Negative	Negative	Negative	Negative
				Liver	Negative	Negative	Negative	Negative	Negative	Negative
				Spleen	Negative	Negative	Negative	Negative	Negative	Negative
				Spleen	Negative	Negative	Negative	Negative	Negative	Negative
				Kidney	Negative	Negative	Negative	Negative	Negative	Negative
				Kidney	Negative	Negative	Negative	Negative	Negative	Positive
				Small Bowel	Negative	Negative	Negative	Negative	Negative	Negative
				Small Bowel	Negative	Negative	Negative	Negative	Negative	Negative
				Large Bowel	Negative	Negative	Negative	Negative	Negative	Negative
				Large Bowel	Negative	Negative	Negative	Negative	Negative	Negative
				Large Bowel	Negative	Negative	Negative	Negative	Negative	Negative
				Cerebrum	Negative	Negative	Negative	Negative	Negative	Negative
				Cerebrum	Negative	Negative	Negative	Negative	Negative	Negative
				Cerebrum	Negative	Negative	Negative	Negative	Negative	Negative
				Pons	Negative	Negative	Negative	Negative	Negative	Negative
				Pons	Negative	Negative	Negative	Negative	Negative	Negative
				Brain	Negative	Negative	Negative	Negative	Negative	Negative
				Brain	Negative	Negative	Negative	Negative	Negative	Positive
				Cerebellum	Negative	Negative	Negative	Negative	Negative	Negative
				Cerebellum	Negative	Negative	Negative	Negative	Negative	Negative
				Cerebellum	Negative	Negative	Negative	Negative	Negative	Negative
				Skeletal Muscle	Negative	Negative	Negative	Negative	Negative	Negative
				Skeletal Muscle	Negative	Negative	Negative	Negative	Negative	Negative
				Skeletal Muscle	Negative	Negative	Negative	Negative	Negative	Negative
				Skeletal Muscle	Negative	Negative	Negative	Negative	Negative	Negative
				Cervical nerve root	Negative	Negative	Negative	Negative	Negative	Negative
				Thorasic nerve root	Negative	Negative	Negative	Negative	Negative	Negative
				Lumbo sacral nerve root	Negative	Negative	Negative	Negative	Negative	Negative
				Lumbo sacral nerve root	Negative	Negative	Negative	Negative	Negative	Negative
				Lumbo sacral nerve root	Negative	Negative	Negative	Negative	Negative	Negative
				Cauda equina	Negative	Negative	Negative	Negative	Negative	Negative
				Upper cervical cord	Negative	Negative	Negative	Negative	Negative	Negative
				Cervical	Negative	Negative	Negative	Negative	Negative	Negative
				Conus	Negative	Negative	Negative	Negative	Negative	Negative
				Thorasic	Negative	Negative	Negative	Negative	Negative	Negative
				Lumbo Sacral	Negative	Negative	Negative	Negative	Negative	Negative
				Coronal	Negative	Negative	Negative	Negative	Negative	Negative
BB16-35/ NP16-266	27	Female	Anorexia	Amygdala	Negative	Negative	Negative	Negative	Negative	Negative
				Basal Ganglia	Negative	Negative	Negative	Negative	Negative	Negative
				Caudate	Negative	Negative	Negative	Negative	Negative	Negative
				Cerebellum	Negative	Negative	Negative	Negative	Negative	Negative
				Cingulate	Negative	Negative	Negative	Negative	Negative	Negative
				Frontal Cortex	Negative	Negative	Negative	Negative	Negative	Negative
				Frontal Cortex	Negative	Negative	Negative	Negative	Negative	Negative
				Hippocampus Anterior	Negative	Negative	Negative	Negative	Negative	Negative
				Hippocampus	Negative	Negative	Negative	Negative	Negative	Negative
				Medulla	Negative	Negative	Negative	Negative	Negative	Negative
				Mid Brain	Negative	Negative	Negative	Negative	Negative	Negative
				Occipital Cortex	Negative	Negative	Negative	Negative	Negative	Negative
				Occipital Cortex	Negative	Negative	Negative	Negative	Negative	Negative
				Parietal Cortex	Negative	Negative	Negative	Negative	Negative	Negative
				Parietal Cortex	Negative	Negative	Negative	Negative	Negative	Negative
				Pons	Negative	Negative	Negative	Negative	Negative	Negative
				Temporal Cortex	Negative	Negative	Negative	Negative	Negative	Negative
				Temporal Cortex	Negative	Negative	Negative	Negative	Negative	Negative
BB16-10/NP16-10	35	Male	Non-Hodgkins Lymphoma	Caudate	Negative	Negative	Negative	Negative	Negative	Negative
				Amygdala	Negative	Negative	Negative	Negative	Negative	Negative
				Basal Ganglia	Negative	Negative	Negative	Negative	Negative	Negative
				Cerebellum	Negative	Negative	Negative	Negative	Negative	Negative
				Frontal Cortex	Negative	Negative	Negative	Negative	Negative	Negative
				Frontal Cortex	Negative	Negative	Negative	Negative	Negative	Negative
				Hippocampus	Negative	Negative	Negative	Negative	Negative	Negative
				Hippocampus	Negative	Negative	Negative	Negative	Negative	Negative
				Medulla	Negative	Negative	Negative	Negative	Negative	Negative
				Mid Brain	Negative	Negative	Negative	Negative	Negative	Negative
				Occipital Cortex	Negative	Negative	Negative	Negative	Negative	Negative
				Parietal Cortex	Negative	Negative	Negative	Negative	Negative	Negative
				Parietal Cortex	Negative	Negative	Negative	Negative	Negative	Negative
				Pons	Negative	Negative	Negative	Negative	Negative	Negative
				Temporal Cortex	Negative	Negative	Negative	Negative	Negative	Negative
				Temporal Cortex	Negative	Negative	Negative	Negative	Negative	Negative
PT155/NP13-85	39	Female	Breast cancer	Basal Ganglia	Negative	Negative	Negative	Negative	Negative	Negative
				Cerebellum (Left)	Negative	Negative	Negative	Negative	Negative	Negative
				Frontal Cortex	Negative	Negative	Negative	Negative	Negative	Negative
				Frontal Cortex	Negative	Negative	Negative	Negative	Negative	Negative
				Hippocampus	Negative	Negative	Negative	Negative	Negative	Negative
				Hippocampus (Anterior)	Negative	Negative	Negative	Negative	Negative	Negative
				Medulla (Lower)	Negative	Negative	Negative	Negative	Negative	Negative
				Mid Brain	Negative	Negative	Negative	Negative	Negative	Negative
				Occipital Cortex	Negative	Negative	Negative	Negative	Negative	Negative
				Occipital Cortex (Left)	Negative	Negative	Negative	Negative	Negative	Negative
				Parietal Cortex	Negative	Negative	Negative	Negative	Negative	Negative
				Parietal Cortex	Negative	Negative	Negative	Negative	Negative	Negative
				Pons	Negative	Negative	Negative	Negative	Negative	Negative
				Temporal Cortex	Negative	Negative	Negative	Negative	Negative	Negative
				Temporal Cortex (Left)	Negative	Negative	Negative	Negative	Negative	Negative
NP16-21	M	83	Mild tangle pathology that is insufficient for a diagnosis of Alzheimer's disease.	Frontal Cortex	Negative	Negative	Negative	Negative	Negative	Negative
				Hippocampus (Anterior)	Negative	Negative	Negative	Negative	Negative	Negative
NP16-59	F	60	No brain pathology	Frontal Cortex	Negative	Negative	Negative	Negative	Negative	Negative
				Hippocampus (Posterior)	Negative	Negative	Negative	Negative	Negative	Negative
NP16-134	M	89	Alzheimer's disease	Frontal Cortex	Negative	Negative	Negative	Negative	Negative	Negative
				Hippocampus (Anterior)	Negative	Negative	Negative	Negative	Negative	Negative
NP16-142	F	82	Alzheimer's disease and subcortical glioneuronal tauopathy	Frontal Cortex	Negative	Negative	Negative	Negative	Negative	Negative
				Hippocampus (Anterior)	Negative	Negative	Negative	Negative	Negative	Negative
				Hippocampus (Posterior)	Negative	Negative	Negative	Negative	Negative	Negative
NP16-184	F	75	No brain pathology	Frontal Cortex	Negative	Negative	Negative	Negative	Negative	Negative
				Hippocampus	Negative	Negative	Negative	Negative	Negative	Negative
NP16-264	F	80	Alzheimer's disease	Frontal Cortex	Negative	Negative	Negative	Negative	Negative	Negative
				Frontal Cortex (Anterior)	Negative	Negative	Negative	Negative	Negative	Negative
				Hippocampus (Posterior)	Negative	Negative	Negative	Negative	Negative	Negative
NP16-266	F	33	No brain pathology	Frontal Cortex	Negative	Negative	Negative	Negative	Negative	Negative
NP16-242	M	75	Alzheimer's disease	Frontal Cortex	Negative	Negative	Negative	Negative	Negative	Negative
				Hippocampus	Negative	Negative	Negative	Negative	Negative	Negative
NP16-281	M	88	Alzheimer's disease	Frontal Cortex	Negative	Negative	Negative	Negative	Negative	Negative
				Hippocampus (Posterior)	Negative	Negative	Negative	Negative	Negative	Negative
NP16-303	M	69	Alzheimer's disease	Frontal Cortex	Negative	Negative	Negative	Negative	Negative	Negative
				Hippocampus (Anterior)	Negative	Negative	Negative	Negative	Negative	Negative
				Hippocampus (Posterior)	Negative	Negative	Negative	Negative	Negative	Negative
NP17-07	F	94	Alzheimer's disease	Frontal Cortex	Negative	Negative	Negative	Negative	Negative	Negative
				Hippocampus (Anterior)	Negative	Negative	Negative	Negative	Negative	Negative
				Hippocampus (Posterior)	Negative	Negative	Negative	Negative	Negative	Negative
NP17-46	F	81	Alzheimer's disease	Frontal Cortex	Negative	Negative	Negative	Negative	Negative	Negative
				Hippocampus (Anterior)	Negative	Negative	Negative	Negative	Negative	Negative
				Hippocampus (Posterior)	Negative	Negative	Negative	Negative	Negative	Negative
NP17-126	F	69	Alzheimer's disease	Frontal Cortex (Anterior)	Negative	Negative	Negative	Negative	Negative	Negative
				Hippocampus	Negative	Negative	Negative	Negative	Negative	Negative
NP17-212	F	89	Alzheimer's disease	Frontal Cortex	Negative	Negative	Negative	Negative	Negative	Negative
				Hippocampus (Anterior)	Negative	Negative	Negative	Negative	Negative	Negative
				Hippocampus (Posterior)	Negative	Negative	Negative	Negative	Negative	Negative
NP17-252	F	66	Embolus iin different parts of brain. Extensive infarct with reperfusion haemorrhage.	Amygdala	Negative	Negative	Negative	Negative	Negative	Negative
				Basal Ganglia	Negative	Negative	Negative	Negative	Negative	Negative
				Frontal Cortex	Negative	Negative	Negative	Negative	Negative	Negative
				Hippocampus	Negative	Negative	Negative	Negative	Negative	Negative
				Thalamus	Negative	Negative	Negative	Negative	Negative	Negative
				Hippocampus	Negative	Negative	Negative	Negative	Negative	Negative
				Lower Midbrain	Negative	Negative	Negative	Negative	Negative	Negative
				Upper Midbrain	Negative	Negative	Negative	Negative	Negative	Negative
				Vermis	Negative	Negative	Negative	Negative	Negative	Negative
NP18-93	F	26	Major depressive disorder	Temporal Cortex	Negative	Negative	Negative	Negative	Negative	Negative
				Hippocampus (Anterior)	Negative	Negative	Negative	Negative	Negative	Negative
				Hippocampus (Posterior)	Negative	Negative	Negative	Negative	Negative	Negative
				Basal Ganglia	Negative	Negative	Negative	Negative	Negative	Negative
				Mid Brain	Negative	Negative	Negative	Negative	Negative	Negative
				Pons	Negative	Negative	Negative	Negative	Negative	Negative
NP18-94	F	26	No brain pathology	Skeletal Muscle	Negative	Negative	Negative	Negative	Negative	Negative
				Skeletal Muscle	Negative	Negative	Negative	Negative	Negative	Negative
				Skeletal Muscle	Negative	Negative	Negative	Negative	Negative	Negative
				Lumbo sacral nerve root	Negative	Negative	Negative	Negative	Negative	Negative
				Cauda equina	Negative	Negative	Negative	Negative	Negative	Negative
				Upper cervical cord	Negative	Negative	Negative	Negative	Negative	Negative
				Cervical	Negative	Negative	Negative	Negative	Negative	Negative
				Hippocampus	Negative	Negative	Negative	Negative	Negative	Negative
NP18-159	F	69	No brain pathology	Amygdala	Negative	Negative	Negative	Negative	Negative	Negative
				Basal Ganglia	Negative	Negative	Negative	Negative	Negative	Negative
				Frontal Cortex	Negative	Negative	Negative	Negative	Negative	Negative
				Hippocampus (Anterior)	Negative	Negative	Negative	Negative	Negative	Negative
				Medulla	Negative	Negative	Negative	Negative	Negative	Negative
				Mid Brain	Negative	Negative	Negative	Negative	Negative	Negative
				Pons	Negative	Negative	Negative	Negative	Negative	Negative
ATPT-AG	M	78	No brain pathology	Frontal Cortex	Negative	Negative	Negative	Negative	Negative	Negative
				Hippocampus (Anterior)	Negative	Negative	Negative	Negative	Negative	Negative
AKPT-Y	M	81	vascular pathology of high blood pressure but no other brain pathology	Frontal Cortex	Negative	Negative	Negative	Negative	Negative	Negative
				Frontal Cortex (Anterior)	Negative	Negative	Negative	Negative	Negative	Negative
				Hippocampus (Posterior)	Negative	Negative	Negative	Negative	Negative	Negative
BB304PT190	F	85	No brain pathology	Frontal Cortex	Negative	Negative	Negative	Negative	Negative	Negative
				Hippocampus (Anterior)	Negative	Negative	Negative	Negative	Negative	Negative
